# Supplementary material for: Sex-related differences in parental rearing patterns in young adults with bipolar disorder
Source: Sci Rep. 2023 Dec 8;13:21738. doi: 10.1038/s41598-023-48576-6 (PMC10709453; doi:10.1038/s41598-023-48576-6)
Supplement: Supplementary file 1 — Supplementary Information. [file 41598_2023_48576_MOESM1_ESM.xlsx]

## Sheet: Sheet1
Supplementary Tables
Table 1 Kolmogorov–Smirnov tests
		F1	F2	F3	F4	F5	F6	M1	M2	M3	M4	M5
N		80	80	80	80	80	80	80	80	80	80	80
	Mean	31	5.9359	10.375	5.46053	3.39241	5.575	32.8052	17.5385	5.3125	3.8481	5.72727
	S.D.	9.27502	4.7764	3.75306	3.3484	2.74758	2.75026	9.69813	6.81422	4.10493	3.93241	3.56753
Kolmogorov-Smirnov Z		1.01905	1.36021	1.16682	1.24084	1.68604	1.41144	1.05698	0.788771	1.5733	1.60695	1.34606
Asymp. Sig.		0.250137	0.0494304	0.131324	0.0919696	0.00678978	0.0372099	0.213847	0.562516	0.0141589	0.0114308	0.053363
Table 2 Sex difference in parental rearing patterns in patients and controls using two-way ANOVA
Multivariate tests
Effect		Value	F	Hypothesis df	Error df	Sig.
Intercept	Pillai' Trace	0.945627	185.508b	6	64	1.7151e-38
	Wilks' Lambda	0.0543734	185.508b	6	64	1.7151e-38
	Hotelling' Trace	17.3913	185.508b	6	64	1.7151e-38
	Roy' largest root	17.3913	185.508b	6	64	1.7151e-38
Group	Pillai' Trace	0.329695	5.246b	6	64	0.000190201
	Wilks' Lambda	0.670305	5.246b	6	64	0.000190201
	Hotelling' Trace	0.491858	5.246b	6	64	0.000190201
	Roy' largest root	0.491858	5.246b	6	64	0.000190201
Sex	Pillai' Trace	0.136866	1.691b	6	64	0.137515
	Wilks' Lambda	0.863134	1.691b	6	64	0.137515
	Hotelling' Trace	0.158569	1.691b	6	64	0.137515
	Roy' largest root	0.158569	1.691b	6	64	0.137515
Group * sex	Pillai' Trace	0.183326	2.394b	6	64	0.0377313
	Wilks' Lambda	0.816674	2.394b	6	64	0.0377313
	Hotelling' Trace	0.224479	2.394b	6	64	0.0377313
	Roy' largest root	0.224479	2.394b	6	64	0.0377313
Levene tests
	F	df1	df2	Sig.
F1	4.36493	3	69	0.00713026
F2	3.69227	3	69	0.0158445
F3	2.62413	3	69	0.0573535
F4	4.39839	3	69	0.00685464
F5	1.77556	3	69	0.159915
F6	2.40799	3	69	0.0745125
Tests of Between-Subjects Effects
Source		Type III sum of square	df	Mean square	F	Sig.
Corrected model	F1	701.628a	3	233.876	3.02715	0.035231
	F2	540.596b	3	180.199	10.9801	5.56419e-06
	F3	56.127c	3	18.7091	1.4074	0.248028
	F4	92.558d	3	30.8525	2.9423	0.0390323
	F5	167.036e	3	55.6787	9.62754	2.16723e-05
	F6	41.673f	3	13.8909	1.73138	0.16862
Intercept	F1	68686.9	1	68686.9	889.044	3.7949e-41
	F2	2216.62	1	2216.62	135.066	6.61769e-18
	F3	7221.81	1	7221.81	543.264	1.98173e-34
	F4	2133.88	1	2133.88	203.501	2.90006e-22
	F5	724.651	1	724.651	125.301	3.63739e-17
	F6	2103.41	1	2103.41	262.173	3.3767e-25
Group	F1	388.823	1	388.823	5.03271	0.0280862
	F2	373.497	1	373.497	22.7583	9.9035e-06
	F3	5.04365	1	5.04365	0.379411	0.539945
	F4	16.3162	1	16.3162	1.55601	0.216467
	F5	84.0186	1	84.0186	14.5278	0.000296811
	F6	1.6801	1	1.6801	0.209411	0.648668
Sex	F1	0.0511409	1	0.0511409	0.000661938	0.979548
	F2	115.584	1	115.584	7.0429	0.00987027
	F3	49.1593	1	49.1593	3.69803	0.0586046
	F4	7.35431	1	7.35431	0.701355	0.40522
	F5	38.9272	1	38.9272	6.731	0.0115636
	F6	28.5266	1	28.5266	3.5556	0.0635552
Group *sex	F1	432.78	1	432.78	5.60165	0.0207551
	F2	2.07508	1	2.07508	0.126441	0.723236
	F3	0.0725493	1	0.0725493	0.00545755	0.941323
	F4	58.8646	1	58.8646	5.61372	0.0206236
	F5	17.1053	1	17.1053	2.95771	0.0899516
	F6	7.25493	1	7.25493	0.904265	0.34496
Erro	F1	5330.89	69	77.2593
	F2	1132.39	69	16.4114
	F3	917.243	69	13.2934
	F4	723.525	69	10.4859
	F5	399.046	69	5.78328
	F6	553.588	69	8.02301
Total	F1	77431	73
	F2	4313	73
	F3	8720	73
	F4	3063	73
	F5	1436	73
	F6	2898	73
Corrected Total	F1	6032.52	72
	F2	1672.99	72
	F3	973.37	72
	F4	816.082	72
	F5	566.082	72
	F6	595.26	72
